# Supplementary material for: RNA Polymerases IV and V Are Involved in Olive Fruit Development
Source: Genes (Basel). 2023 Dec 19;15(1):1. doi: 10.3390/genes15010001 (PMC10815247; doi:10.3390/genes15010001)
Supplement: Supplementary file 1 [file genes-15-00001-s001.zip]

Archive with 5 entries (5 files):
- Figure S1.jpg
- Figure S2.jpg
- Figure S3.jpg
- Figure S4.jpg
- Table S1.xlsx
